# Supplementary material for: Development of Prevascularized Synthetic Block Graft for Maxillofacial Reconstruction
Source: J Funct Biomater. 2025 Jan 9;16(1):18. doi: 10.3390/jfb16010018 (PMC11766148; doi:10.3390/jfb16010018)
Supplement: Supplementary file 1 [file jfb-16-00018-s001.zip]

Archive with 1 entries (1 files):
- jfb-3318975-supplementary.pdf
